# Supplementary material for: MMPs at Work: Deciphering Their Role in the Cellular Mechanisms of Orthodontic Tooth Movement
Source: Int J Mol Sci. 2026 Jan 5;27(1):542. doi: 10.3390/ijms27010542 (PMC12787207; doi:10.3390/ijms27010542)
Supplement: Supplementary file 1 [file ijms-27-00542-s001.zip]

Archive with 2 entries (2 files):
- Supplementary Table S1 (In Vitro Studies).pdf
- Supplementary Table S2 (In Vivo Studies).pdf
